# Supplementary material for: A Low Fidelity Virus Shows Increased Recombination during the Removal of an Alphavirus Reporter Gene
Source: Viruses. 2020 Jun 19;12(6):660. doi: 10.3390/v12060660 (PMC7354468; doi:10.3390/v12060660)
Supplement: Supplementary file 1 [file viruses-12-00660-s001.zip]

Archive with 1 entries (1 files):
- viruses-837503-supplementary.xlsx
