# Supplementary material for: A Low Fidelity Virus Shows Increased Recombination during the Removal of an Alphavirus Reporter Gene
Source: Viruses. 2020 Jun 19;12(6):660. doi: 10.3390/v12060660 (PMC7354468; doi:10.3390/v12060660)
Supplement: Supplementary file 1 [file viruses-12-00660-s001.zip › viruses-837503-supplementary.xlsx]

## Sheet: Low-fidelity TC-83
GFP and promoter regions are bolded					Common deletions for TC-83 and low-fidelity TC-83 are highlighted:
GFP: 7581-8300					7894-7985
GFP promoter: 7527-7580					7899-7990
Subgenome promoter: 8301-8418					8418-8369
					7562-8421
					When insertion/deletion begins at nucleotide postions 7559-7574
Low-fidelity TC-83 replicate 1					Low-fidelity TC-83 replicate 2					Low-fidelity TC-83 replicate 3
	Deletion start (nt)	Deletion end (nt)	No of reads			Deletion start (nt)	Deletion end (nt)	No of reads			Deletion start (nt)	Deletion end (nt)	No of reads
Low-fidelity TC-83 passage 1 replicate 1	7899	7990	60		Low-fidelity TC-83 passage 1 replicate 2	7899	7990	606		Low-fidelity TC-83 passage 1 replicate 3	7899	7990	502
	7892	7986	40			7562	8421	198			7894	7985	211
	7983	8062	38			8420	7563	179			10003	10707	96
	7894	7985	37			9752	9776	166			6248	6312	90
	9221	9856	31			7894	7985	153			5534	5637	81
Low-fidelity TC-83 passage 2 replicate 1	7562	8421	333
	7899	7990	324
	5508	5611	141
	9086	8656	138
	8909	8603	132
Low-fidelity TC-83 passage 3 replicate 1	7562	8421	939
	7899	7990	76
	7894	7985	54
	8909	8603	40
	5521	5624	38
Low-fidelity TC-83 passage 4 replicate 1	7562	8421	2372
	5508	5611	95
	7872	7933	85
	11585	9579	75
	7747	8042	72			Deletion start (nt)	Deletion end (nt)	No of reads			Deletion start (nt)	Deletion end (nt)	No of reads
Low-fidelity TC-83 passage 5 replicate 1	7562	8421	3182		Low-fidelity TC-83 passage 5 replicate 2	7562	8421	7700		Low-fidelity TC-83 passage 5 replicate 3	7562	8421	20911
	5534	5637	27			7899	7990	147			10054	10700	527
	6248	6312	23			7894	7985	69			7899	7990	199
	5508	5611	23			5508	5611	59			8421	7742	198
	5521	5624	23			5534	5637	58			8674	8744	154
Low-fidelity TC-83 passage 6 replicate 1	7562	8421	7952
	7588	8301	51
	11274	10168	37
	5508	5611	36
	5521	5624	36
Low-fidelity TC-83 passage 7 replicate 1	7562	8421	5038
	4998	5416	28
	7588	8301	21
	7563	8422	15
	7608	9441	14
Low-fidelity TC-83 passage 8 replicate 1	7562	8421	5132
	5521	5624	22
	5508	5611	18
	8724	10447	12
	5074	5437	12
Low-fidelity TC-83 passage 9 replicate 1	7562	8421	9417
	8630	8656	301
	11274	8653	116
	8909	8603	106
	8626	8690	97			Deletion start (nt)	Deletion end (nt)	No of reads			Deletion start (nt)	Deletion end (nt)	No of reads
Low-fidelity TC-83 passage 10 replicate 1	7562	8421	8484		Low-fidelity TC-83 passage 10 replicate 2	7562	8421	28772		Low-fidelity TC-83 passage 10 replicate 3	7562	8421	29679
	8909	8603	26			7569	8319	284			5534	5637	294
	7563	8422	20			10054	10700	238			10296	11702	143
	10054	10700	19			776	1128	184			5521	5624	104
	6248	6312	19			9086	8656	139			7525	8385	98

## Sheet: TC-83
GFP and promoter regions are bolded					Common deletions for TC-83 and low-fidelity TC-83 are highlighted:
GFP: 7581-8300					7894-7985
GFP promoter: 7527-7580					7899-7990
Subgenome promoter: 8301-8418					8418-8369
					7562-8421
					When insertion/deletion begins at nucleotide postions 7559-7574
TC-83 replicate 1					TC-83 replicate 2					TC-83 replicate 3
	Deletion start (nt)	Deletion end (nt)	No of reads			Deletion start (nt)	Deletion end (nt)	No of reads			Deletion start (nt)	Deletion end (nt)	No of reads
TC-83 passage 1 replicate 1	7899	7990	117		TC-83 passage 1 replicate 2	7899	7990	375		TC-83 passage 1 replicate 3	7899	7990	301
	3136	3263	79			7894	7985	205			10054	10700	248
	7988	8067	64			5534	5637	123			7894	7985	174
	10054	10700	42			7892	7986	121			8421	7742	144
	5263	4916	41			6248	6312	102			6860	6950	116
TC-83 passage 2 replicate 1	4866	4881	231
	10915	11158	230
	9640	8586	209
	5102	4818	195
	5206	4818	174
TC-83 passage 3 replicate 1	7889	7900	107
	8126	8222	78
	6073	4808	63
	4890	5270	57
	7501	7058	56
TC-83 passage 4 replicate 1	7899	7990	120
	5508	5611	82
	4789	5818	79
	5966	11419	69
	7847	7562	69			Deletion start (nt)	Deletion end (nt)	No of reads			Deletion start (nt)	Deletion end (nt)	No of reads
TC-83 passage 5 replicate 1	7899	7990	152		TC-83 passage 5 replicate 2	7899	7900	148		TC-83 passage 5 replicate 3	5508	5611	85
	7871	7946	139			7649	7844	89			7987	8067	73
	5082	5345	107			8605	8618	57			7869	7947	72
	7894	7985	95			10822	11786	53			6282	8143	68
	4998	5416	83			8491	8653	52			7709	8343	66
TC-83 passage 6 replicate 1	8418	8369	493
	7899	7990	437
	7561	8094	377
	6620	6367	375
	7565	8067	347
TC-83 passage 7 replicate 1	7561	8094	787
	7565	8067	565
	7899	7990	542
	8418	8369	493
	7560	8369	421
TC-83 passage 8 replicate 1	8418	8369	1440
	7560	8369	882
	7563	8385	360
	7559	8368	312
	7565	8067	286
TC-83 passage 9 replicate 1	8418	8369	7456
	7561	8094	3973
	7560	8369	3513
	7565	8067	3133
	8420	8095	2002		Deletion start (nt)	Deletion end (nt)	No of reads				Deletion start (nt)	Deletion end (nt)	No of reads
TC-83 passage 10 replicate 1	8418	8369	4782		TC-83 passage 10 replicate 2	8420	8371	1287		TC-83 passage 10 replicate 3	7572	8376	4617
	7560	8369	2403			7574	8068	1274			7562	8421	3015
	7563	8385	1366			7552	8061	1119			7580	8393	1613
	8420	8095	806			7561	8370	783			7566	8385	1438
	7559	8368	758			7615	8360	397			7571	8375	933
